# Supplementary material for: Construction of Recombinant Escherichia coli Expressing Ammonia Assimilation Genes and Evaluation of Its Effect on Removing Ammonium Nitrogen (NH4+-N)
Source: Microorganisms. 2025 Nov 21;13(12):2646. doi: 10.3390/microorganisms13122646 (PMC12735046; doi:10.3390/microorganisms13122646)
Supplement: Supplementary file 1 [file microorganisms-13-02646-s001.zip]

Archive with 1 entries (1 files):
- microorganisms-3949474-supplementary.pdf
